# Supplementary material for: A study update newsletter or Post-it® note did not increase postal questionnaire response rates in a falls prevention trial: an embedded randomised factorial trial
Source: F1000Res. 2019 Feb 19;7:1083. Originally published 2018 Jul 16. [Version 2] doi: 10.12688/f1000research.14591.2 (PMC6402081; doi:10.12688/f1000research.14591.2)
Supplement: Supplementary file 3 [file f1000research-7-19852-s0002.tgz]

Archive with 1 entries (1 files):
- d60a05cf-f482-4939-ba1a-7b960b9a9a52_Supplementary_File_2._REFORM_12_month_newsletter.pdf
