# Supplementary material for: A study update newsletter or Post-it® note did not increase postal questionnaire response rates in a falls prevention trial: an embedded randomised factorial trial
Source: F1000Res. 2019 Feb 19;7:1083. Originally published 2018 Jul 16. [Version 2] doi: 10.12688/f1000research.14591.2 (PMC6402081; doi:10.12688/f1000research.14591.2)
Supplement: Supplementary file 4 [file f1000research-7-19852-s0003.tgz]

Archive with 1 entries (1 files):
- ffcebb09-d8bd-4909-a40e-9f523745d402_Supplementary_File_3._Completed_CONSORT_checklist.doc
