# Supplementary material for: A study update newsletter or Post-it® note did not increase postal questionnaire response rates in a falls prevention trial: an embedded randomised factorial trial
Source: F1000Res. 2019 Feb 19;7:1083. Originally published 2018 Jul 16. [Version 2] doi: 10.12688/f1000research.14591.2 (PMC6402081; doi:10.12688/f1000research.14591.2)
Supplement: Supplementary file 6 [file f1000research-7-19852-s0005.tgz]

Archive with 1 entries (1 files):
- c45d20c5-0b0e-4fd9-a698-57cb9f1ac32c_Supplemantary_File_5._GRADE_assessment_-_Post-it_Notes.docx
